# Supplementary material for: The telomere bouquet facilitates meiotic prophase progression and exit in fission yeast
Source: Cell Discov. 2017 Nov 7;3:17041–. doi: 10.1038/celldisc.2017.41 (PMC5674143; doi:10.1038/celldisc.2017.41)
Supplement: Supplementary Tables [file celldisc201741-s2.xlsx]

## Sheet: WT
Table S2 - Time values of individual cells for meiotic prophase progression
	t3 - t0	Meiotic prophase
	t2 - t0	Bouquet stage
	t1 - t0	Horsetail stage
	t2 - t3	Time lag between beginning of telomeres release and SPB separation
	t3 - t1	Post-horsetail stage
	WT = KTP2390 = h90 ura4-D18 taz1-YFP:kanMX6 hht1-Cerulean:ura4+ Sid4-mCherry:natMX6 mei4-mCherry:natMX6						rdh54Δ = KTP2475 = h90 ura4-D18 taz1-YFP:kanMX6 hht1-Cerulean:ura4+ Sid4-mCherry:natMX6 mei4-mCherry:natMX6 rdh54::zeo						meu13Δ = KTP2474 = h90 ura4-D18 taz1-YFP:kanMX6 hht1-Cerulean:ura4+ Sid4-mCherry:natMX6 mei4-mCherry:natMX6 meu13::zeo						rdh54Δ rad3Δ = KTP2708 = h90 ura4-D18 taz1-YFP:kanMX6 hht1-Cerulean:ura4+ Sid4-mCherry:natMX6 mei4-mCherry:natMX6 rdh54::zeo rad3::hygMX6						rad3Δ = KTP2902 = h90 lys1-131- ura4-D18 taz1-YFP:kanMX6 hht1-Cerulean:ura4+ Sid4-mCherry:natMX6 mei4-mCherry:natMX6 rad3::hygMX6						rdh54Δ chk1Δ = KTP3044 = h90 ade6-M216 ura4-D18 taz1-YFP:kanMX6 hht1-Cerulean:ura4+ Sid4-mCherry:natMX6 mei4-mCherry:natMX6 rdh54::zeoCV chk1::hygMX6						chk1Δ = KTP3020 = h90 ade6-M216 ura4-D18 taz1-YFP:kanMX6 hht1-Cerulean:ura4+ Sid4-mCherry:natMX6 mei4-mCherry:natMX6 chk1::hygMX6						rdh54Δ cds1Δ = KTP3657 = h90 ura4-D18 taz1-YFP:kanMX6 hht1-Cerulean:ura4+ Sid4-mCherry:natMX6 mei4-mCherry:natMX6 rdh54::zeoCV cds1::hygMX6						cds1Δ = KTP3658 = h90 ura4-D18 taz1-YFP:kanMX6 hht1-Cerulean:ura4+ Sid4-mCherry:natMX6 mei4-mCherry:natMX6 cds1::zeoCV
	t3 - t0,	t2 - t0,	t1 - t0,	t2 - t3,	t3 - t1,		t3 - t0,	t2 - t0,	t1 - t0,	t2 - t3,	t3 - t1,		t3 - t0,	t2 - t0,	t1 - t0,	t2 - t3,	t3 - t1,		t3 - t0,	t2 - t0,	t1 - t0,	t2 - t3,	t3 - t1,		t3 - t0,	t2 - t0,	t1 - t0,	t2 - t3,	t3 - t1,		t3 - t0,	t2 - t0,	t1 - t0,	t2 - t3,	t3 - t1,		t3 - t0,	t2 - t0,	t1 - t0,	t2 - t3,	t3 - t1,		t3 - t0,	t2 - t0,	t1 - t0,	t2 - t3,	t3 - t1,		t3 - t0,
count	min	min	min	min	min		min	min	min	min	min		min	min	min	min	min		min	min	min	min	min		min	min	min	min	min		min	min	min	min	min		min	min	min	min	min		min	min	min	min	min		min
1	405	405	150	0	255		660	490	245	-170	415		585	440	225	-145	360		320	310	110	-10	210		535	230	160	-305	375		230	230	160	0	70		310	310	250	0	60		265	265	120	0	145		445
2	395	420	175	25	220		435	270	434.785	-165	0.215278		490	485	145	-5	345		305	305	120	0	185		455	230	155	-225	300		225	225	180	0	45		270	205	135	-65	135		225	225	170	0	55		430
3	380	375	190	-5	190		415	410	155	-5	260		470	215	140	-255	330		270	270	145	0	125		265	255	160	-10	105		220	220	105	0	115		235	220	130	-15	105		220	220	115	0	105		415
4	345	345	105	0	240		415	410	225	-5	190		310	305	185	-5	125		230	230	160	0	70		260	250	100	-10	160		215	210	200	-5	15		215	215	170	0	45		215	210	165	-5	50		410
5	340	255	100	-85	240		405	385	210	-20	195		310	280	135	-30	175		225	225	140	0	85		250	230	215	-20	35		210	200	145	-10	65		210	210	130	0	80		210	200	130	-10	80		350
6	340	340	120	0	220		400	355	140	-45	260		290	290	150	0	140		220	220	195	0	25		250	175	110	-75	140		195	195	125	0	70		210	210	105	0	105		210	200	125	-10	85		340
7	300	300	90	0	210		370	345	135	-25	235		270	270	175	0	95		210	210	130	0	80		245	80	110	-165	135		195	195	155	0	40		210	210	185	0	25		195	185	120	-10	75		320
8	270	165	135	-105	135		345	340	150	-5	195		255	225	95	-30	160		200	200	155	0	45		240	230	125	-10	115		185	185	140	0	45		205	205	110	0	95		195	190	125	-5	70		305
9	265	265	200	0	65		345	345	195	0	150		240	230	120	-10	120		190	190	110	0	80		240	240	135	0	105		185	185	145	0	40		200	200	125	0	75		190	190	145	0	45		270
10	240	240	120	0	120		340	330	160	-10	180		235	205	120	-30	115		190	165	100	-25	90		235	235	160	0	75		180	165	130	-15	50		200	200	155	0	45		185	185	140	0	45		260
11	220	220	140	0	80		325	285	145	-40	180		235	210	150	-25	85		185	185	145	0	40		235	200	110	-35	125		180	175	165	-5	15		195	195	110	0	85		180	175	130	-5	50		210
12	220	210	160	-10	60		310	280	125	-30	185		235	235	180	0	55		185	155	60	-30	125		230	230	135	0	95		180	170	130	-10	50		190	190	140	0	50		170	170	125	0	45		200
13	220	220	180	0	40		285	265	170	-20	115		230	230	130	0	100		175	175	150	0	25		225	225	150	0	75		175	170	125	-5	50		190	190	170	0	20		170	165	115	-5	55		195
14	210	210	155	0	55		285	175	110	-110	175		225	215	100	-10	125		160	155	115	-5	45		205	205	150	0	55		175	175	145	0	30		190	185	125	-5	65		170	160	115	-10	55		195
15	205	200	130	-5	75		280	280	95	0	185		220	220	150	0	70		160	160	110	0	50		200	200	160	0	40		175	175	140	0	35		185	180	120	-5	65		170	170	105	0	65		190
16	200	200	130	0	70		275	275	135	0	140		215	215	130	0	85		150	145	115	-5	35		200	200	155	0	45		175	175	145	0	30		185	185	135	0	50		165	135	90	-30	75		180
17	200	200	120	0	80		270	270	269.906	0	0.09375		215	210	115	-5	100		150	150	120	0	30		195	195	150	0	45		170	165	125	-5	45		180	175	115	-5	65		165	165	110	0	55		180
18	185	185	170	0	15		255	250	165	-5	90		210	210	145	0	65		150	150	95	0	55		195	195	105	0	90		160	160	135	0	25		180	170	80	-10	100		165	165	125	0	40		175
19	175	175	150	0	25		245	245	135	0	110		200	200	145	0	55		145	145	135	0	10		180	175	130	-5	50		160	160	135	0	25		170	170	135	0	35		165	165	115	0	50		175
20	175	155	120	-20	55		235	210	125	-25	110		195	190	140	-5	55		145	145	130	0	15		175	175	145	0	30		155	155	115	0	40		160	160	100	0	60		160	160	95	0	65		175
21	175	175	145	0	30		235	235	155	0	80		190	175	120	-15	70		145	145	110	0	35		170	170	135	0	35		155	155	100	0	55		155	155	95	0	60		160	160	110	0	50		170
22	170	150	110	-20	60		230	225	110	-5	120		185	185	120	0	65		145	145	125	0	20		170	155	155	-15	15		150	150	100	0	50		150	145	135	-5	15		160	155	120	-5	40		170
23	170	170	135	0	35		230	225	140	-5	90		180	175	115	-5	65		145	145	95	0	50		165	165	125	0	40		150	140	105	-10	45		150	140	85	-10	65		160	160	115	0	45		165
24	165	165	115	0	50		225	225	160	0	65		180	180	120	0	60		145	145	110	0	35		165	165	130	0	35		145	145	105	0	40		150	145	110	-5	40		155	155	125	0	30		160
25	160	155	145	-5	15		215	215	140	0	75		175	170	85	-5	90		140	135	110	-5	30		160	155	135	-5	25		145	145	100	0	45		150	150	115	0	35		155	155	125	0	30		160
26	160	160	120	0	40		210	210	115	0	95		170	170	110	0	60		140	140	110	0	30		160	160	140	0	20		145	145	105	0	40		150	145	120	-5	30		155	50	115	-105	40		155
27	155	155	105	0	50		210	210	75	0	135		170	170	115	0	55		135	135	115	0	20		160	125	115	-35	45		145	140	115	-5	30		145	145	50	0	95		155	150	100	-5	55		150
28	155	155	115	0	40		205	205	135	0	70		165	165	110	0	55		135	135	100	0	35		160	135	135	-25	25		145	145	115	0	30		145	145	115	0	30		150	150	85	0	65		140
29	150	150	90	0	60		190	190	130	0	60		165	165	80	0	85		130	130	110	0	20		155	155	100	0	55		145	140	115	-5	30		145	145	110	0	35		150	160	110	10	40		140
30	150	150	110	0	40		185	185	85	0	100		165	165	115	0	50		130	125	100	-5	30		155	155	130	0	25		145	145	100	0	45		140	140	110	0	30		150	150	105	0	45		140
31	150	150	115	0	35		185	185	100	0	85		165	165	140	0	25		130	130	100	0	30		155	155	125	0	30		140	135	125	-5	15		140	135	100	-5	40		150	150	125	0	25		135
32	150	145	115	-5	35		185	175	115	-10	70		165	165	105	0	60		130	130	100	0	30		155	155	140	0	15		140	140	130	0	10		140	140	75	0	65		145	145	100	0	45		135
33	150	145	85	-5	65		185	185	160	0	25		165	160	115	-5	50		130	130	100	0	30		155	150	130	-5	25		135	135	85	0	50		140	140	90	0	50		145	140	105	-5	40		135
34	150	150	125	0	25		185	185	135	0	50		165	165	115	0	50		125	125	110	0	15		145	145	115	0	30		135	135	110	0	25		140	135	105	-5	35		140	140	85	0	55		130
35	145	145	120	0	25		180	180	120	0	60		165	165	105	0	60		125	120	100	-5	25		145	145	125	0	20		135	135	85	0	50		140	135	110	-5	30		140	140	120	0	20		130
36	145	145	115	0	30		180	175	75	-5	105		160	160	110	0	50		125	125	95	0	30		145	140	115	-5	30		135	130	90	-5	45		140	140	120	0	20		140	140	100	0	40		130
37	140	140	80	0	60		180	180	115	0	65		160	160	100	0	60		125	120	85	-5	40		145	145	95	0	50		135	135	110	0	25		140	140	125	0	15		140	140	115	0	25		130
38	135	135	85	0	50		175	175	105	0	70		155	155	100	0	55		125	120	95	-5	30		145	140	110	-5	35		135	135	110	0	25		140	140	125	0	15		140	140	105	0	35		125
39	135	135	110	0	25		175	175	110	0	65		155	145	105	-10	50		125	125	100	0	25		145	145	130	0	15		135	135	110	0	25		140	135	105	-5	35		135	135	100	0	35		125
40	135	125	110	-10	25		175	175	135	0	40		155	155	100	0	55		125	125	115	0	10		140	140	125	0	15		130	130	120	0	10		135	125	80	-10	55		135	135	110	0	25		125
41	130	130	105	0	25		170	165	110	-5	60		155	155	120	0	35		125	125	110	0	15		140	140	135	0	5		130	120	100	-10	30		135	135	115	0	20		135	135	105	0	30		125
42	130	125	75	-5	55		170	170	115	0	55		155	155	100	0	55		125	125	100	0	25		140	140	95	0	45		130	130	90	0	40		135	135	130	0	5		135	130	95	-5	40		125
43	130	130	100	0	30		170	165	115	-5	55		150	150	95	0	55		120	115	115	-5	5		140	140	125	0	15		130	130	85	0	45		135	135	110	0	25		135	135	95	0	40		120
44	130	130	80	0	50		165	165	110	0	55		150	150	105	0	45		120	120	70	0	50		140	140	115	0	25		130	125	95	-5	35		130	130	100	0	30		135	135	85	0	50		120
45	130	130	100	0	30		165	160	115	-5	50		145	140	120	-5	25		120	115	100	-5	20		135	135	110	0	25		130	130	110	0	20		130	130	110	0	20		135	135	85	0	50		120
46	130	130	115	0	15		165	165	95	0	70		145	145	100	0	45		120	120	100	0	20		135	135	115	0	20		130	130	110	0	20		130	125	115	-5	15		130	130	85	0	45		115
47	130	130	110	0	20		165	165	110	0	55		145	145	100	0	45		120	120	85	0	35		135	135	115	0	20		130	130	105	0	25		130	130	120	0	10		130	130	100	0	30		115
48	130	130	115	0	15		165	165	110	0	55		140	140	95	0	45		120	120	80	0	40		135	130	115	-5	20		130	125	95	-5	35		130	130	90	0	40		130	125	90	-5	40		115
49	125	125	105	0	20		165	155	115	-10	50		140	140	95	0	45		120	120	95	0	25		135	135	105	0	30		130	130	100	0	30		130	125	110	-5	20		130	125	95	-5	35		115
50	125	125	100	0	25		165	165	140	0	25		140	140	80	0	60		120	120	90	0	30		135	135	85	0	50		125	125	95	0	30		125	125	100	0	25		130	130	80	0	50		115
51	125	125	105	0	20		165	145	115	-20	50		140	140	100	0	40		120	120	100	0	20		130	130	110	0	20		125	125	90	0	35		125	125	100	0	25		130	125	85	-5	45		115
52	125	120	70	-5	55		160	160	130	0	30		140	140	100	0	40		120	120	105	0	15		130	130	120	0	10		125	125	100	0	25		125	125	90	0	35		130	130	100	0	30		115
53	125	125	85	0	40		160	160	105	0	55		135	135	105	0	30		120	120	95	0	25		130	130	110	0	20		125	125	105	0	20		125	125	95	0	30		130	130	100	0	30		115
54	125	125	75	0	50		160	160	135	0	25		135	135	95	0	40		120	120	100	0	20		130	130	65	0	65		125	125	95	0	30		125	125	80	0	45		130	120	110	-10	20		115
55	125	125	105	0	20		160	155	115	-5	45		135	130	95	-5	40		120	120	100	0	20		130	120	110	-10	20		125	125	90	0	35		125	125	105	0	20		130	130	105	0	25		110
56	120	120	105	0	15		160	160	120	0	40		135	135	95	0	40		115	115	105	0	10		130	130	100	0	30		125	125	90	0	35		125	125	110	0	15		130	130	100	0	30		110
57	120	115	100	-5	20		155	155	95	0	60		135	135	75	0	60		115	115	95	0	20		125	125	110	0	15		125	125	105	0	20		125	125	100	0	25		130	125	90	-5	40		110
58	120	120	85	0	35		155	155	110	0	45		130	130	95	0	35		115	115	105	0	10		125	125	110	0	15		125	120	115	-5	10		125	110	85	-15	40		130	130	105	0	25		110
59	120	120	90	0	30		155	155	105	0	50		130	130	100	0	30		115	115	100	0	15		125	125	115	0	10		125	125	115	0	10		125	120	85	-5	40		125	125	100	0	25		110
60	120	120	110	0	10		155	155	130	0	25		130	130	85	0	45		115	105	85	-10	30		125	125	100	0	25		125	125	100	0	25		125	125	120	0	5		125	125	100	0	25		105
61	120	120	95	0	25		150	150	100	0	50		130	130	90	0	40		115	115	105	0	10		125	125	100	0	25		120	120	90	0	30		125	125	100	0	25		125	125	95	0	30		105
62	115	115	85	0	30		150	150	115	0	35		130	125	100	-5	30		115	120	90	5	25		125	125	105	0	20		120	120	90	0	30		125	125	75	0	50		125	125	85	0	40		105
63	115	115	90	0	25		150	150	90	0	60		130	130	105	0	25		115	115	100	0	15		125	125	105	0	20		120	120	100	0	20		125	125	95	0	30		125	115	110	-10	15		105
64	115	115	85	0	30		145	145	115	0	30		130	75	45	-55	85		115	115	105	0	10		125	125	95	0	30		115	115	95	0	20		125	120	80	-5	45		125	125	75	0	50		105
65	115	115	95	0	20		145	140	80	-5	65		130	130	100	0	30		115	115	105	0	10		125	125	95	0	30		115	115	110	0	5		125	125	100	0	25		120	120	95	0	25		105
66	115	115	100	0	15		145	145	90	0	55		125	120	80	-5	45		115	115	90	0	25		125	125	80	0	45		115	115	95	0	20		125	125	95	0	30		120	120	105	0	15		105
67	115	115	100	0	15		145	145	90	0	55		125	125	100	0	25		110	100	90	-10	20		125	125	110	0	15		115	115	95	0	20		120	120	75	0	45		120	120	90	0	30		105
68	115	115	95	0	20		145	145	95	0	50		125	120	80	-5	45		110	110	70	0	40		125	125	105	0	20		115	115	100	0	15		120	115	95	-5	25		120	110	100	-10	20		105
69	115	115	85	0	30		145	140	110	-5	35		125	125	95	0	30		110	110	100	0	10		125	125	105	0	20		115	115	85	0	30		120	120	80	0	40		120	120	80	0	40		105
70	115	110	95	-5	20		145	145	95	0	50		125	125	90	0	35		110	105	85	-5	25		120	120	80	0	40		115	115	105	0	10		120	120	105	0	15		120	120	75	0	45		105
71	115	115	105	0	10		145	145	95	0	50		125	125	65	0	60		110	110	95	0	15		120	120	105	0	15		110	110	90	0	20		120	120	90	0	30		120	115	95	-5	25		105
72	115	115	110	0	5		145	145	95	0	50		125	125	95	0	30		110	110	80	0	30		120	120	85	0	35		110	110	75	0	35		120	115	95	-5	25		120	105	100	-15	20		105
73	110	115	80	5	30		145	145	105	0	40		120	120	90	0	30		110	110	90	0	20		120	120	110	0	10		110	110	85	0	25		120	120	115	0	5		120	115	95	-5	25		105
74	110	110	85	0	25		140	140	110	0	30		120	120	80	0	40		110	110	100	0	10		120	120	100	0	20		110	110	95	0	15		120	120	85	0	35		120	115	100	-5	20		105
75	110	110	105	0	5		140	140	105	0	35		120	95	100	-25	20		105	105	100	0	5		120	120	95	0	25		110	105	105	-5	5		120	120	95	0	25		120	115	95	-5	25		105
76	110	110	90	0	20		135	135	70	0	65		120	120	85	0	35		105	105	95	0	10		120	120	95	0	25		105	105	75	0	30		115	115	85	0	30		120	120	110	0	10		100
77	110	110	95	0	15		135	130	100	-5	35		120	120	95	0	25		105	105	85	0	20		115	110	95	-5	20		105	105	90	0	15		115	115	100	0	15		115	115	95	0	20		100
78	110	110	85	0	25		135	130	90	-5	45		120	115	85	-5	35		105	105	80	0	25		115	115	95	0	20		105	105	90	0	15		115	115	90	0	25		115	115	95	0	20		100
79	110	110	80	0	30		130	130	110	0	20		120	120	70	0	50		105	105	95	0	10		115	110	100	-5	15		105	105	95	0	10		115	115	105	0	10		115	115	90	0	25		100
80	105	105	75	0	30		130	130	90	0	40		115	115	90	0	25		105	105	80	0	25		115	110	90	-5	25		105	105	95	0	10		115	115	90	0	25		115	115	100	0	15		100
81	105	105	90	0	15		130	130	105	0	25		115	115	90	0	25		100	100	80	0	20		115	110	95	-5	20		105	105	80	0	25		115	115	90	0	25		115	115	80	0	35		100
82	105	105	85	0	20		130	130	100	0	30		115	115	75	0	40		100	100	95	0	5		110	110	90	0	20		105	100	75	-5	30		110	110	105	0	5		115	115	90	0	25		95
83	105	105	85	0	20		130	130	90	0	40		115	115	80	0	35		100	95	55	-5	45		110	110	90	0	20		105	105	100	0	5		110	110	80	0	30		110	110	95	0	15		95
84	105	100	90	-5	15		130	130	100	0	30		115	115	90	0	25		100	100	85	0	15		110	110	100	0	10		105	105	85	0	20		110	110	85	0	25		110	110	85	0	25		95
85	105	105	75	0	30		130	115	95	-15	35		115	110	80	-5	35		100	100	90	0	10		110	110	95	0	15		100	100	85	0	15		110	110	85	0	25		110	110	75	0	35		95
86	105	105	85	0	20		130	130	80	0	50		110	110	90	0	20		100	100	95	0	5		110	110	90	0	20		100	100	90	0	10		110	110	90	0	20		110	110	95	0	15		95
87	105	105	95	0	10		130	130	115	0	15		110	110	80	0	30		95	95	70	0	25		105	100	100	-5	5		100	100	90	0	10		110	110	105	0	5		110	110	100	0	10		95
88	105	105	90	0	15		130	130	100	0	30		110	110	80	0	30		95	95	80	0	15		105	100	100	-5	5		95	95	80	0	15		110	110	85	0	25		110	110	90	0	20		95
89	105	105	90	0	15		125	115	95	-10	30		110	105	70	-5	40		95	95	75	0	20		105	120	100	15	5		95	95	85	0	10		110	110	90	0	20		105	105	80	0	25		95
90	100	100	90	0	10		125	125	65	0	60		110	110	85	0	25		95	95	20	0	75		100	100	70	0	30		95	95	85	0	10		110	110	90	0	20		105	105	85	0	20		95
91	100	95	95	-5	5		125	125	85	0	40		105	105	90	0	15		95	95	85	0	10		100	100	85	0	15		95	95	60	0	35		110	110	95	0	15		105	105	85	0	20		95
92	100	100	80	0	20		125	125	95	0	30		105	105	85	0	20		95	85	90	-10	5		100	100	90	0	10		95	95	90	0	5		110	110	85	0	25		105	85	75	-20	30		95
93	100	95	90	-5	10		125	125	105	0	20		105	95	70	-10	35		95	95	85	0	10		100	95	80	-5	20		95	90	75	-5	20		105	100	95	-5	10		105	105	80	0	25		90
94	100	100	70	0	30		125	125	95	0	30		100	95	75	-5	25		95	95	85	0	10		100	100	85	0	15		95	95	75	0	20		105	105	95	0	10		100	100	90	0	10		90
95	100	100	85	0	15		125	125	105	0	20		95	95	70	0	25		90	90	60	0	30		100	100	95	0	5		95	95	85	0	10		105	105	90	0	15		100	100	70	0	30		90
96	100	100	75	0	25		125	125	100	0	25		95	95	75	0	20		90	90	80	0	10		100	100	95	0	5		95	95	80	0	15		105	100	85	-5	20		100	80	75	-20	25		90
97	100	95	95	-5	5		120	120	90	0	30		95	95	60	0	35		90	90	85	0	5		100	95	95	-5	5		90	90	85	0	5		105	100	75	-5	30		100	90	70	-10	30		90
98	100	100	85	0	15		120	120	85	0	35		95	95	85	0	10		90	90	80	0	10		95	90	80	-5	15		90	90	85	0	5		105	105	90	0	15		95	95	60	0	35		90
99	100	100	80	0	20		120	120	65	0	55		90	90	75	0	15		90	90	85	0	5		95	95	80	0	15		90	90	75	0	15		105	105	90	0	15		95	95	80	0	15		85
100	100	100	85	0	15		120	120	85	0	35		90	90	70	0	20		90	90	85	0	5		95	95	80	0	15		90	90	85	0	5		105	105	95	0	10		95	90	80	-5	15		85
101	95	90	45	-5	50		120	120	100	0	20								90	90	85	0	5		90	90	80	0	10		90	90	80	0	10		105	105	95	0	10		90	90	70	0	20		85
102	95	90	80	-5	15		120	120	95	0	25								90	90	75	0	15		90	90	85	0	5		85	85	75	0	10		105	105	90	0	15		90	90	75	0	15		80
103	95	95	80	0	15		120	120	120	0	0								85	85	60	0	25		90	90	80	0	10		85	85	75	0	10		105	105	95	0	10		90	90	70	0	20		75
104	95	95	65	0	30		120	115	95	-5	25								80	85	75	5	5								85	85	75	0	10		105	105	90	0	15		85	85	80	0	5		55
105	95	95	85	0	10		115	115	95	0	20								80	75	65	-5	15								80	85	70	5	10		105	105	95	0	10		80	80	60	0	20
106	95	95	85	0	10		115	115	90	0	25								80	80	75	0	5								75	75	65	0	10		105	105	85	0	20		70	70	60	0	10
107	95	95	70	0	25		115	115	80	0	35								80	80	75	0	5														105	105	95	0	10		65	65	30	0	35
108	95	95	70	0	25		115	115	80	0	35								75	65	65	-10	10														105	105	90	0	15
109	95	95	85	0	10		110	110	85	0	25								75	75	70	0	5														100	95	95	-5	5
110	90	90	85	0	5		110	110	100	0	10								70	70	55	0	15														100	100	90	0	10
111	90	90	85	0	5		110	110	90	0	20								70	70	65	0	5														100	100	75	0	25
112	90	90	65	0	25		110	110	90	0	20								70	70	50	0	20														100	100	85	0	15
113	90	90	85	0	5		110	110	75	0	35								55	50	50	-5	5														100	100	75	0	25
114	90	90	85	0	5		110	110	75	0	35								54	54	54	0	0														100	100	85	0	15
115	90	90	60	0	30		105	105	100	0	5																										100	95	90	-5	10
116	90	90	70	0	20		105	105	90	0	15																										100	100	85	0	15
117	90	90	80	0	10		100	100	75	0	25																										100	100	80	0	20
118	90	90	80	0	10		100	100	65	0	35																										100	100	5	0	95
119	85	85	55	0	30		100	100	80	0	20																										100	100	95	0	5
120	85	85	70	0	15		100	100	65	0	35																										100	95	90	-5	10
121	85	85	80	0	5		90	90	70	0	20																										100	95	80	-5	20
122	85	80	55	-5	30																																100	100	85	0	15
123	80	80	75	0	5																																100	95	95	-5	5
124	75	75	60	0	15																																100	100	80	0	20
125	65	60	60	-5	5																																100	100	90	0	10
126	65	65	5	0	60																																95	95	80	0	15
127																																					95	95	90	0	5
128																																					95	95	80	0	15
129																																					95	95	80	0	15
130																																					95	95	80	0	15
131																																					95	85	80	-10	15
132																																					95	90	85	-5	10
133																																					95	95	85	0	10
134																																					95	95	85	0	10
135																																					90	90	80	0	10
136																																					90	90	85	0	5
137																																					90	90	80	0	10
138																																					90	90	80	0	10
139																																					90	90	85	0	5
140																																					90	90	80	0	10
141																																					90	90	80	0	10
142																																					85	85	80	0	5
143																																					85	85	70	0	15
144																																					85	85	65	0	20
145																																					85	85	70	0	15
146																																					85	80	65	-5	20
147																																					85	85	45	0	40
148																																					85	85	75	0	10
149																																					85	85	75	0	10
150																																					80	80	75	0	5
151																																					80	80	65	0	15
152																																					80	80	65	0	15
153																																					80	80	65	0	15
154																																					80	80	70	0	10
155																																					80	80	75	0	5
156																																					80	80	75	0	5
157																																					75	75	65	0	10
158																																					75	75	60	0	15
159																																					75	75	60	0	15
160																																					75	75	70	0	5
161																																					75	75	70	0	5
162																																					70	70	65	0	5
163																																					70	70	65	0	5
164																																					65	65	55	0	10
165																																					60	60	45	0	15
166
167
168
169
170
[truncated: 41 more columns]
